# Supplementary material for: Telomere-dependent and telomere-independent roles of RAP1 in regulating human stem cell homeostasis
Source: Protein Cell. 2019 Feb 22;10(9):649–67. doi: 10.1007/s13238-019-0610-7 (PMC6711945; doi:10.1007/s13238-019-0610-7)
Supplement: Supplementary file 2 — Supplementary material 2 (XLSX 23 kb) [file 13238_2019_610_MOESM2_ESM.xlsx]

## Sheet: S1
Table S1. Top 25 downregulated genes in RAP1-/- vs. WT hMSCs in RNA-seq result
Rank	Gene name	Log2 (Fold Change)	P adj	Remark
1	RELN	-9.95486	7.96e-10
2	CSRP1	-5.72133	2.28e-252
3	DOK6	-3.40899	1.11e-07
4	NEK11	-2.83969	0.000408127
5	TERF2IP	-2.55003	6.66e-83	RAP1
6	GOLGA6L19	-2.50185	0.0208348
7	ASTE1	-2.34272	0.0225568
8	NOX4	-2.24476	4.16e-06
9	TENM1	-2.17154	4.05e-13
10	GABRA2	-2.12902	2.12e-15
11	SIM2	-1.97868	5.11e-21
12	HGF	-1.95517	1.15e-32
13	SNRPGP10	-1.91553	0.021132
14	AADAC	-1.72701	0.0105837
15	GFRA1	-1.62962	2.29e-10
16	PHF1	-1.6084	0.000114819
17	SLC35F3	-1.54697	5.51e-11
18	DIO2	-1.52574	3.44e-69
19	PTGS1	-1.51561	1.12e-20
20	WISP1	-1.49868	0.0034774
21	ADAMTS19	-1.49122	0.000408127
22	GPRC5B	-1.47383	0.0471788
23	RGPD5	-1.43275	0.0396811
24	C1RL-AS1	-1.34461	0.0230269
25	TNFSF15	-1.34269	0.0196602

## Sheet: S2
Table S2. Top 25 upregulated genes in RAP1-/- vs. WT hMSCs in RNA-seq result
Rank	Gene name	Log2 (Fold Change)	P adj	Remark
1	S100A6	9.60428	7.52e-102
2	PNPO	7.53214	8.15e-05
3	ZNF558	6.59813	1.07e-07
4	ZNF350	4.09782	5.07e-06
5	TENM2	2.82651	1.76e-09
6	PLXNA4	2.64883	9.88e-21
7	IGFN1	2.51084	2.65e-12
8	HAPLN1	2.50603	5.87e-32
9	IRF6	2.48731	0.0248371
10	OLFML1	2.21365	0.000155622
11	ROR2	2.16076	3.61e-05
12	IRX3	2.1316	0.00013857
13	PITX1	1.95661	7.21e-12
14	ZIC1	1.76686	4.95e-22
15	MAGED4B	1.70479	5.32e-10
16	PPP1R14A	1.67196	1.8e-36
17	CLDN5	1.65653	0.0158934
18	KCNK3	1.56451	1.31e-07
19	PEX5L	1.55969	0.000155553
20	TINAGL1	1.55439	0.00145435
21	PAX8	1.50138	1.8e-05
22	PITX2	1.49335	5.62e-07
23	SYNGAP1	1.4625	0.0129546
24	COL17A1	1.44717	0.0439685
25	EFCAB4A	1.43246	0.000811053

## Sheet: S3
Table S3. Top 25 downregulated genes in RAP1-/- vs. WT hNSCs in RNA-seq result
Rank	Gene name	Log2 (Fold Change)	P adj	Remark
1	CSRP1	-5.16781	4.4e-49
2	TERF2IP	-3.05216	1.34e-64	RAP1
3	ARX	-2.87376	8.62e-15
4	UAP1L1	-2.47105	4.51e-11
5	SHH	-2.43859	1.11e-06
6	RELN	-2.39422	1.44e-07
7	SPON1	-2.23256	5.99e-09
8	NPTX2	-2.02594	9.17e-13
9	SULF1	-1.96765	5.71e-06
10	SYNPO	-1.88107	5.25e-07
11	CYP26A1	-1.82137	9.63e-08
12	RENBP	-1.68021	0.0012578
13	EDNRB	-1.52113	1.77e-21
14	DSP	-1.49244	4.36e-10
15	PCOLCE	-1.44048	1.34e-05
16	ID3	-1.42898	5.99e-23
17	NID2	-1.42717	1.82e-13
18	LY6E	-1.30653	3.02e-07
19	PMEL	-1.30621	1.97e-14
20	COLEC12	-1.26885	0.0167247
21	NEUROG2	-1.25322	0.000826369
22	MMRN1	-1.21167	0.0315512
23	PACSIN3	-1.20948	0.000473427
24	BCAM	-1.20774	1.27e-06
25	SEMA3C	-1.18176	0.0262561

## Sheet: S4
Table S4. Top 25 upregulated genes in RAP1-/- vs. WT hNSCs in RNA-seq result
Rank	Gene name	Log2 (Fold Change)	P adj	Remark
1	ZNF558	9.53331	2.68737e-08
2	PCDHB5	3.42418	1.11428e-25
3	NOS1	1.3261	0.0248029
4	RN7SL5P	1.32217	0.0310625
5	NHLH2	1.17418	2.6786e-11
6	ACTC1	1.13673	4.73594e-06
7	ZNF431	1.12458	0.000361929
8	PAX7	1.03889	5.72107e-08
9	ZFP1	1.0012	4.51534e-05
10	PSMG3	0.981208	0.0010077
11	FRZB	0.913295	2.3928e-16
12	PDLIM3	0.898768	0.0177388
13	CTGF	0.866002	1.28692e-12
14	COL6A3	0.856271	0.000493766
15	RP11-2E17.1	0.815919	0.0414703
16	TAF2	0.808157	4.40131e-05
17	CADPS	0.774941	0.000330109
18	NSG2	0.772082	0.016662
19	CFDP1	0.769903	2.73972e-05
20	DUSP6	0.769374	0.0298653
21	CELF4	0.763917	0.0408744
22	OTP	0.749391	1.97231e-05
23	COL3A1	0.735233	9.35165e-12
24	GABARAPL2	0.728518	6.94447e-05
25	GRIA2	0.710776	0.0475711

## Sheet: S5
Table S5. Summary of studies about proliferation, telomere length and gene expression after RAP1 deficiency in mammals
Ref.	RAP1 depletion strategy	Biological model	Proliferation	Telomere length	Representative differentially expressed genes	Main gene expression analysis method
O'Connor et al., 2004	Knock down (by shRNA)	Human ﬁbrosarcoma HTC75	N. D.	Lengthened	N. D.
Martinez et al., 2010	Knock out (Exon 3 deletion by Cre-LoxP)	Mouse tail epidermis	N. D.	Shortened	N. D.
		Mouse embryonic fibroblasts	N. D.	N. D.	Epb4.1l4a↓, Slit3↓, Gria3↓, Stmn2↑	Microarrays
Sfeir et al., 2010	Knock out (Exon 2 deletion by Cre-LoxP)	Mouse embryonic fibroblasts	Unchanged	Unchanged	N. D.
Yang et al., 2011	Knock down (by siRNA)	Human ﬁbrosarcoma HTC75	N. D.	N. D.	RPH3AL↓, PAK2↓, CLIC6↑, SCARF1↑	qRT-PCR
Martinez et al., 2013	Knock out (Exon 3 deletion by Cre-LoxP)	Mouse Liver	N. D.	Unchanged	Ppara↓, Ppara-t2↓, Pgc1a↓	Microarrays
		Mouse white fat	N. D.	N. D.	Ppara↓, Ppara-t2↓, Pgc1a↓	Microarrays
		Mouse brown fat	N. D.	Unchanged	N. D.
Kabir et al., 2014	Knock out (Exon 2 deletion by TALEN-mediated HR)	Human colorectal carcinoma HCT116	N. D.	Unchanged	BMP4↓, SLC2A3↓, SUSD2↓	Microarrays
		Human ﬁbrosarcoma HT1080	Unchanged	Unchanged	FAIM3↓, MGC↓, ATP9A↑, CDCP1↑, CYP2J2↑	Microarrays
		Human retinal pigment epithelium APRE-19	N. D.	Unchanged	LHX2↓, LRRC17↓, CDO1↓	Microarrays
Zha et al., 2014	Knock down (by miRNA)	Human hepatocellular carcinoma HepG2	Decreased	N. D.	N. D.
Martinez et al., 2016	Knock out (Exon 3 deletion by Cre-LoxP)	Mouse embryonic fibroblasts	N. D.	Unchanged	Consistent with Martinez et al., 2010	RNAseq
		Mouse intestine	N. D.	Shortened	N. D.
		Mouse peripheral blood	N. D.	Unchanged	N. D.
Kim et al., 2017	Knock out (Mutation at exon 1&3 by CRISPR/Cas9-mediated NHEJ)	Human cervical carcinoma Hela	N. D.	Lengthened	N. D.
Xiao et al., 2017	Knock down (by shRNA)	Human non-small cell lung cancer A549	Decreased	N. D.	N. D.
Ding et al., 2018	Knock out (A gene trap insertion at intron 1)	Mouse MSC	Unchanged	N. D.	N. D.
Zhang et al., 2019 (this study)	Knock out (Exon 2 deletion by CRISPR/Cas9-mediated HR)	Human ESC	Unchanged	N. D.	N. D.
		Human MSC	Enhanced	Lengthened	RELN↓, CSRP1↓, DOK6↓, S100A6↑, PLXNA4↑, MAGED4B↑	RNAseq
		Human NSC	Unchanged	Lengthened	CSRP1↓, ARX↓, RELN↓, ZNF558↑, PCDHB5↑, NOS1↑	RNAseq
※ N. D., not determined
